# Supplementary material for: Hepatitis B virus reactivation and antiviral prophylaxis during lung cancer chemotherapy: A systematic review and meta-analysis
Source: PLoS One. 2017 Jun 22;12(6):e0179680. doi: 10.1371/journal.pone.0179680 (PMC5480953; doi:10.1371/journal.pone.0179680)
Supplement: S2 Table — (XLSX) [file pone.0179680.s007.xlsx]

## Sheet: Sheet1
Supplement 2 table: Quality assessment of the included sudies using the Newcastle-Ottawa scale in cohort studies.
Newcastle–Ottawa scale for cohort studies
Study, Year (Reference)	Selection†					Comparability‡		Outcome§			Aggregate score
	Representativeness of the exposed cohort (maximum:*)	Selection of the non-exposed cohort (maximum:*)	Ascertainment of exposure (maximum:*)	Demonstration that outcome of interest was not present at start of study (maximum:*)		Comparability of cohorts on the basis of the design or analysis (maximum:**)		Assessment of outcome (maximum:*)	Was follow up long enough for outcomes to occur (maximum:*)	Adequacy of follow up of cohorts (maximum:*)
Alexopoulos et al, 1999	NA	*	*	*		NA		*	*	*	******
Che et al, 2014	*	*	*	*		**		*	*	/	********
Duan et al, 2009	*	*	*	*		**		*	*	/	********
Eren et al, 2009	*	*	*	*		/		*	*	*	*******
Lin et al, 2014	*	*	*	*		**		*	*	/	********
Nishida et al, 2013	NA	*	*	*		/		*	*	*	******
Yan et al, 2012	*	*	*	*		**		*	*	/	********
Yeo et al, 2000	NA	*	*	*		NA		*	*	*	******
Yeo et al, 2004	NA	*	*	*		NA		*	*	*	******
Zheng et al, 2014	*	*	*	*		**		*	*	*	*********
Zheng et al, 2016	*	*	*	*		**		*	*	/	********
For our main outcome(HBV reactivation), the points for confounding were allocated as follows: one point was allocated for controlling for type or duration of chemotherapy and an additional point for age, sex ,country, race. We designated the lowest score for the main outcome(HBV reactivation) without controlling all the items. The final comparability score was the minimum score that a study recei…
